# Supplementary material for: Device-free isolation of photoreceptor cells from patient iPSC-derived retinal organoids
Source: JCI Insight. 2025 Jun 12;10(14):e186338. doi: 10.1172/jci.insight.186338 (PMC12288960; doi:10.1172/jci.insight.186338)
Supplement: Supporting data values [file jciinsight-10-186338-s091.xlsx]

## Sheet: Fig2F
spin 1
Sample	DAPI	NRL	ARR3	%PR
Control	147	48	31	53.7415
Full	356	56	45	28.3708
20 min	56	30	14	78.5714
40 min	116	61	39	86.2069
60 min	326	222	40	80.3681
spin 2
Sample	DAPI	NRL	ARR3	%PR
Control	74	30	13	58.1081
Full	280	55	25	28.5714
20 min	119	65	24	74.7899
40 min	165	88	34	73.9394
60 min	71	37	18	77.4648
spin 3
Sample	DAPI	NRL	ARR3	%PR
Control	155	53	22	48.3871
Full	241	30	35	26.971
20 min	84	59	20	94.0476
40 min	183	109	41	81.9672
60 min	389	181	53	60.1542
spin 4
Sample	DAPI	NRL	ARR3	%PR
Control	92	26	17	46.7391
Full	262	40	39	30.1527
20 min	125	82	18	80
40 min	128	69	31	78.125
60 min	353	150	49	56.3739

## Sheet: Fig3A-C
sample	target	ct	loading ct	dct	dct_fold	control	ddct	ddct_fold
						dct
20	NRL	29.13	18.81	10.32	0.000783	13.42	-3.1	8.57
40	NRL	30.11	18.7	11.4	0.000369	13.42	-2.01	4.04
60	NRL	30.81	18.71	12.1	0.000228	13.42	-1.32	2.49
80	NRL	31.9	18.78	13.12	0.000112	13.42	-0.3	1.23
full	NRL	32.66	19.25	13.42	9.14e-05	13.42	0	1
20	CRX	27.47	18.81	8.66	0.00247	11.9	-3.24	9.45
40	CRX	28.41	18.7	9.7	0.0012	11.9	-2.2	4.59
60	CRX	29.43	18.71	10.72	0.000595	11.9	-1.19	2.28
80	CRX	30.35	18.78	11.57	0.000329	11.9	-0.33	1.26
full	CRX	31.15	19.25	11.9	0.000261	11.9	0	1
20	BEST1	29.24	18.81	10.43	0.000726	8.63	1.8	0.287
40	BEST1	28.32	18.7	9.62	0.00127	8.63	0.99	0.504
60	BEST1	28.34	18.71	9.63	0.00127	8.63	1	0.501
80	BEST1	27.47	18.78	8.69	0.00241	8.63	0.07	0.955
full	BEST1	27.88	19.25	8.63	0.00253	8.63	0	1
20	ARR3	27.89	18.81	9.08	0.00184	13.69	-4.61	24.4
40	ARR3	29.86	18.7	11.16	0.000437	13.69	-2.53	5.79
60	ARR3	30.57	18.71	11.85	0.00027	13.69	-1.84	3.58
80	ARR3	31.63	18.78	12.85	0.000136	13.69	-0.85	1.8
full	ARR3	32.94	19.25	13.69	7.55e-05	13.69	0	1
20	RHO	28.77	18.81	9.96	0.001	13.78	-3.82	14.1
40	RHO	29.61	18.7	10.91	0.00052	13.78	-2.87	7.3
60	RHO	30.53	18.71	11.82	0.000276	13.78	-1.96	3.88
80	RHO	31.76	18.78	12.98	0.000124	13.78	-0.8	1.74
full	RHO	33.02	19.25	13.78	7.12e-05	13.78	0	1
20	RCVRN	25.24	18.81	6.43	0.0116	9.26	-2.84	7.15
40	RCVRN	26.07	18.7	7.37	0.00604	9.26	-1.89	3.71
60	RCVRN	26.68	18.71	7.97	0.00399	9.26	-1.29	2.45
80	RCVRN	27.89	18.78	9.11	0.00181	9.26	-0.15	1.11
full	RCVRN	28.51	19.25	9.26	0.00163	9.26	0	1
20	HNRNPL1	29.14	18.81	10.33	0.000777	10.42	-0.09	1.06
40	HNRNPL1	28.74	18.7	10.03	0.000956	10.42	-0.39	1.31
60	HNRNPL1	28.67	18.71	9.96	0.00101	10.42	-0.46	1.38
80	HNRNPL1	28.95	18.78	10.17	0.000871	10.42	-0.25	1.19
full	HNRNPL1	29.66	19.25	10.42	0.000731	10.42	0	1
20	18S	12.14	18.81	-6.67	102	-6.76	0.09	0.939
40	18S	12.18	18.7	-6.53	92.4	-6.76	0.23	0.853
60	18S	12.21	18.71	-6.5	90.4	-6.76	0.26	0.835
80	18S	12.19	18.78	-6.6	96.7	-6.76	0.16	0.893
full	18S	12.49	19.25	-6.76	108	-6.76	0	1

## Sheet: Fig4F,H
line	celltype	count	prop	timepoint	control_prop	enrichment
4	Photoreceptor	4800	83.38	20	59.6904	1.4
4	Photoreceptor	5403	88.54	40	59.6904	1.48
4	Photoreceptor	4481	77.26	60	59.6904	1.29
4	Photoreceptor	1687	29.44	full	59.6904	0.49

## Sheet: Fig4I,L
line	celltype	count	prop	timepoint	control_prop	enrichment
3	Photoreceptor	944	29.9	20	29.0756	1.03
3	Photoreceptor	1868	38.67	40	29.0756	1.33
3	Photoreceptor	1820	23.47	full	29.0756	0.81

## Sheet: Fig5D,F
line	celltype	count	prop	timepoint	control_prop	enrichment
5 disorganized	Photoreceptor	1169	30.8	20	30.5577	1.01
5 disorganized	Photoreceptor	2476	42.56	40	30.5577	1.39
5 disorganized	Photoreceptor	1829	37.17	60	30.5577	1.22
5 disorganized	Photoreceptor	912	19.62	full	30.5577	0.64

## Sheet: Fig5H,J
line	celltype	count	prop	timepoint	control_prop	enrichment
5 organized	Photoreceptor	938	61.39	20	28.5714	2.15
5 organized	Photoreceptor	3905	53.49	60	28.5714	1.87
5 organized	Photoreceptor	1448	22.05	full	28.5714	0.77

## Sheet: Fig4G
Line	Timepoint	cell concentration (cells/mL)
4	20	5410000
4	40	1630000
4	60	3230000
4	full	7770000
4	60_control	4210000

## Sheet: Fig4K
Line	Timepoint	cell concentration (cells/mL)
3	20	8300000
3	40	1810000
3	60	1300000
3	full	2180000
3	60_control	2860000

## Sheet: Fig5E
Line	Timepoint	cell concentration (cells/mL)
5-disorganized	20	416000
5-disorganized	40	927000
5-disorganized	60	1700000
5-disorganized	full	2710000
5-disorganized	60_control	4320000

## Sheet: Fig5I
Line	Timepoint	cell concentration (cells/mL)
5-organized	20	562000
5-organized	40	46900
5-organized	60	2430000
5-organized	full	2840000
5-organized	60_control	2380000
